# Supplementary material for: Genome-Wide Characterization and Expression Profile of the Jumonji-C Family Genes in Populus alba × Populus glandulosa Reveal Their Potential Roles in Wood Formation
Source: Int J Mol Sci. 2025 Jun 13;26(12):5666. doi: 10.3390/ijms26125666 (PMC12193463; doi:10.3390/ijms26125666)
Supplement: Supplementary file 1 [file ijms-26-05666-s001.zip]

Archive with 2 entries (2 files):
- supplementary data-20250606.xlsx
- Supplementary Figure S1.pdf
