# Supplementary material for: Genome-Wide Characterization and Expression Profile of the Jumonji-C Family Genes in Populus alba × Populus glandulosa Reveal Their Potential Roles in Wood Formation
Source: Int J Mol Sci. 2025 Jun 13;26(12):5666. doi: 10.3390/ijms26125666 (PMC12193463; doi:10.3390/ijms26125666)
Supplement: Supplementary file 1 [file ijms-26-05666-s001.zip › supplementary data-20250606.xlsx]

## Sheet: Table S1
Table S1. Chromosomal location of PagJMJ genes and physicochemical properties of proteins
Gene Name	Gene ID	Chr	Location	CDS length/bp	AA	MW	pI
PagJMJ1	Pag.A01G000360.1	Chr01A	6322311-6326730(+)	1266	421	47038.2	5.11
PagJMJ2	Pag.A01G001551.4	Chr01A	16315053-16321276(-)	2781	926	104576	8.17
PagJMJ3	Pag.A01G002703.1	Chr01A	32283947-32285348(-)	1050	349	39836.9	5.02
PagJMJ4	Pag.A01G004843.1	Chr01A	54704686-54711265(-)	3159	1052	119665	6.4
PagJMJ5	Pag.A02G001731.2	Chr02A	18225533-18233499(-)	2994	997	114051	5.06
PagJMJ6	Pag.A02G002415.1	Chr02A	23178627-23184928(-)	2421	806	90888.9	6.48
PagJMJ7	Pag.A03G001031.2	Chr03A	7840857-7857347(-)	5610	1869	213439	7
PagJMJ8	Pag.A03G001377.1	Chr03A	10492114-10501674(-)	3300	1099	123447	8.26
PagJMJ9	Pag.A04G000081.1	Chr04A	2519235-2537945(+)	9141	1941	221410	8.41
PagJMJ10	Pag.A04G000328.3	Chr04A	4418445-4427120(+)	3114	1037	117481	8.39
PagJMJ11	Pag.A05G000300.1	Chr05A	3895607-3903881(+)	3012	1003	114255	5.73
PagJMJ12	Pag.A05G000855.1	Chr05A	7904950-7917494(+)	4389	1462	164980	5.69
PagJMJ13	Pag.A05G000935.1	Chr05A	8529554-8545562(-)	3924	1307	148985	5.52
PagJMJ14	Pag.A05G002165.7	Chr05A	21335022-21342128(-)	1650	549	61823.1	5.16
PagJMJ15	Pag.A08G002165.4	Chr08A	24623723-24634698(+)	5643	1880	208910	5.95
PagJMJ16	Pag.A09G000268.6	Chr09A	7581861-7585370(-)	1422	473	53916.2	5.66
PagJMJ17	Pag.A10G002404.2	Chr10A	24223814-24231450(+)	4923	1640	182077	5.52
PagJMJ18	Pag.A11G000215.2	Chr11A	3651954-3660491(+)	3387	1128	129042	6.14
PagJMJ19	Pag.A11G000500.1	Chr11A	6433968-6441680(+)	3036	1011	114595	8.44
PagJMJ20	Pag.A11G001694.1	Chr11A	19353358-19359850(+)	3078	1025	116188	5.84
PagJMJ21	Pag.A12G000534.1	Chr12A	5067072-5071017(-)	1902	633	70170.1	8.61
PagJMJ22	Pag.A12G001703.1	Chr12A	16628502-16632447(-)	1902	633	70170.1	8.61
PagJMJ23	Pag.A13G000113.3	Chr13A	950205-959763(-)	3903	1301	145547	6.6
PagJMJ24	Pag.A13G001321.1	Chr13A	13299006-13306000(+)	2931	976	110890	5.4
PagJMJ25	Pag.A15G000558.1	Chr15A	6271460-6281706(-)	5067	1688	190809	8.93
PagJMJ26	Pag.A15G000657.5	Chr15A	6931227-6937015(+)	1467	488	56706.1	5.15
PagJMJ27	Pag.A15G001341.1	Chr15A	15094507-15107250(-)	6543	2180	239398	6.1
PagJMJ28	Pag.A16G000833.1	Chr16A	9134187-9140849(-)	2574	857	95710.9	6.19
PagJMJ29	Pag.A19G000363.1	Chr19A	4404429-4415849(-)	3813	1270	142211	6.75
PagJMJ30	Pag.B01G000241.1	Chr01B	3981812-3986214(+)	1326	441	49496.3	5.22
PagJMJ31	Pag.B01G001456.2	Chr01B	14238815-14247714(-)	2961	987	111848	7.91
PagJMJ32	Pag.B01G002471.1	Chr01B	27932663-27934120(-)	1095	364	41592.9	4.96
PagJMJ33	Pag.B01G004511.1	Chr01B	50302640-50309204(-)	3159	1052	119591	6.29
PagJMJ34	Pag.B02G000397.1	Chr02B	2671195-2677468(+)	2373	790	88953.6	7.03
PagJMJ35	Pag.B02G001084.2	Chr02B	7567605-7575577(+)	2994	997	113899	5.01
PagJMJ36	Pag.B03G001169.4	Chr03B	13734384-13743990(+)	3033	1010	114497	7.85
PagJMJ37	Pag.B03G001473.2	Chr03B	17113839-17130401(+)	5610	1869	213422	6.68
PagJMJ38	Pag.B04G000065.3	Chr04B	1792586-1807379(+)	5550	1849	211151	8.46
PagJMJ39	Pag.B04G000306.2	Chr04B	3602796-3611474(+)	3045	1014	115105	8.39
PagJMJ40	Pag.B05G000304.3	Chr05B	3828597-3836945(+)	3096	1031	117192	5.63
PagJMJ41	Pag.B05G000876.1	Chr05B	7825944-7838107(+)	4152	1383	155662	5.69
PagJMJ42	Pag.B05G000968.1	Chr05B	8532822-8542870(-)	3594	1197	135645	5.99
PagJMJ43	Pag.B05G002147.5	Chr05B	21255065-21262200(-)	1665	554	62805	5.26
PagJMJ44	Pag.B08G002093.3	Chr08B	20516866-20527943(+)	5667	1888	209815	6.06
PagJMJ45	Pag.B09G000238.9	Chr09B	7415575-7419183(-)	1395	464	52724.5	5.24
PagJMJ46	Pag.B10G002167.2	Chr10B	22124857-22132481(+)	4914	1637	181794	5.51
PagJMJ47	Pag.B11G000160.4	Chr11B	1220301-1229927(-)	3408	1135	128987	6.45
PagJMJ48	Pag.B12G001106.1	Chr12B	10067421-10071364(+)	1902	633	70167.1	8.44
PagJMJ49	Pag.B13G000182.1	Chr13B	1157040-1164033(+)	2931	976	110971	5.52
PagJMJ50	Pag.B13G000507.3	Chr13B	3380533-3389224(-)	4011	1337	149467	6.58
PagJMJ51	Pag.B15G000582.1	Chr15B	6412731-6422976(-)	5073	1690	191166	8.96
PagJMJ52	Pag.B15G000674.1	Chr15B	7022331-7028105(+)	1623	540	62710.2	5.23
PagJMJ53	Pag.B15G001362.1	Chr15B	15290952-15302809(-)	6375	2124	232396	6.07
PagJMJ54	Pag.B16G000851.1	Chr16B	9019510-9022341(-)	1512	503	57498.4	5.56
PagJMJ55	Pag.B19G000478.1	Chr19B	5344565-5355778(-)	3807	1268	141808	6.51

## Sheet: Table S2
Table S2. The Ka/Ks ratios of duplication for PagJMJ genes.
Sequence	Ka	Ks	Ka/Ks
Pag.A01G000360-Pag.B01G000241	0.0219774	0.0509216	0.431592
Pag.A01G001551-Pag.A03G001377	0.0914022	0.328809	0.277979
Pag.A01G001551-Pag.B01G001456	0.0150716	0.0215936	0.697965
Pag.A01G001551-Pag.B03G001169	0.0887122	0.350945	0.252781
Pag.A01G002703-Pag.A09G000268	0.052121	0.305567	0.170571
Pag.A01G002703-Pag.B01G002471	0.0026406	0.0247573	0.106659
Pag.A01G002703-Pag.B09G000238	0.0502971	0.312069	0.161173
Pag.A01G004843-Pag.A11G001694	0.0837399	0.254505	0.32903
Pag.A01G004843-Pag.B01G004511	0.00259547	0.00357952	0.725089
Pag.A01G004843-Pag.B11G000160	0.100458	0.283345	0.354545
Pag.A02G001731-Pag.B02G001084	0.0027048	0.0105051	0.257475
Pag.A02G002415-Pag.A13G000113	0.395378	3.11281	0.127017
Pag.A02G002415-Pag.B02G000397	0.0165296	0.0270126	0.61192
Pag.A02G002415-Pag.B13G000507	0.399977	3.74944	0.106676
Pag.A03G001031-Pag.B03G001473	0.00467953	0.00787283	0.59439
Pag.A03G001377-Pag.B03G001169	0.0869209	0.156048	0.557016
Pag.A04G000328-Pag.A11G000500	0.0689408	0.244441	0.282034
Pag.A04G000328-Pag.B04G000306	0.0102183	0.038137	0.267935
Pag.A05G000300-Pag.A13G001321	0.0739313	0.213391	0.34646
Pag.A05G000300-Pag.B05G000304	0.015119	0.0225342	0.670936
Pag.A05G000300-Pag.B13G000182	0.073224	0.213155	0.343524
Pag.A05G000855-Pag.B05G000876	0.0153433	0.0188889	0.812296
Pag.A05G002165-Pag.B05G002147	0.0277158	0.0537553	0.515591
Pag.A08G002165-Pag.A10G002404	0.0930342	0.272661	0.341208
Pag.A08G002165-Pag.B08G002093	0.0164343	0.0275695	0.596104
Pag.A08G002165-Pag.B10G002167	0.0921417	0.268989	0.342548
Pag.A09G000268-Pag.B09G000238	0.0516716	0.0969954	0.532722
Pag.A10G002404-Pag.B10G002167	0.00369286	0.0173727	0.212567
Pag.A12G000534-Pag.B12G001106	0.00139714	0.0174332	0.0801429
Pag.A12G001703-Pag.B12G001106	0.00139714	0.0174332	0.0801429
Pag.A13G000113-Pag.A19G000363	0.0775101	0.226711	0.34189
Pag.A13G000113-Pag.B13G000507	0.0119064	0.0363795	0.327283
Pag.A13G000113-Pag.B19G000478	0.0706422	0.230445	0.306547
Pag.A13G001321-Pag.B13G000182	0.00632434	0.0172451	0.366732
Pag.A15G000558-Pag.B15G000582	0.0051153	0.0198239	0.258038
Pag.A15G000657-Pag.B15G000674	0.016905	0.0276378	0.611662
Pag.A15G001341-Pag.B15G001362	0.0316144	0.0570369	0.55428
Pag.A16G000833-Pag.B16G000851	0.0077665	0.0146874	0.528786
Pag.A19G000363-Pag.B19G000478	0.00498547	0.0237918	0.209545
Pag.B01G001456-Pag.A03G001377	0.125561	0.389216	0.3226
Pag.B01G001456-Pag.B03G001169	0.0929639	0.365498	0.254349
Pag.B01G002471-Pag.A09G000268	0.055671	0.281184	0.197987
Pag.B01G002471-Pag.B09G000238	0.0536188	0.286315	0.187272
Pag.B01G004511-Pag.A11G001694	0.0841796	0.255438	0.32955
Pag.B01G004511-Pag.B11G000160	0.100537	0.283142	0.355076
Pag.B02G000397-Pag.A13G000113	0.411264	4.68448	0.087793
Pag.B02G000397-Pag.B13G000507	0.408686	4.69078	0.0871253
Pag.B04G000306-Pag.A11G000500	0.0653623	0.234043	0.279275
Pag.B05G000304-Pag.A13G001321	0.0823946	0.226025	0.364538
Pag.B05G000304-Pag.B13G000182	0.0805246	0.226842	0.35498
Pag.B08G002093-Pag.A10G002404	0.0984226	0.27962	0.351987
Pag.B08G002093-Pag.B10G002167	0.0978754	0.276911	0.353454
Pag.B12G001106-Pag.A15G000558	0.0472031	0.20238	0.23324
Pag.B12G001106-Pag.B15G000582	0.0464073	0.203767	0.227746
Pag.B13G000507-Pag.A19G000363	0.0759824	0.207364	0.36642
Pag.B13G000507-Pag.B19G000478	0.0691451	0.212529	0.325344

## Sheet: Table S3
Table S3. The Ka/Ks ratios of duplication for JMJ-C genes between P. alba × P. glandulosa and P. trichocarpa.
Sequence	Ka	Ks	Ka/Ks
Pag.A01G004843-Potri.001G440900	0.0176147	0.0349373	0.50418
Pag.A02G002415-Potri.002G037300	0.0108193	0.0399419	0.270875
Pag.A03G001031-Potri.003G126600	0.0125217	0.0332825	0.376223
Pag.A03G001377-Potri.001G137700	0.0730465	0.258833	0.282215
Pag.A03G001377-Potri.003G096100	0.0145088	0.0596901	0.243069
Pag.A04G000081-Potri.004G006200	0.0161695	0.0452451	0.357376
Pag.A04G000081-Potri.011G009700	0.109665	0.269136	0.407473
Pag.A04G000081-Potri.011G009900	0.111859	0.476846	0.234581
Pag.A04G000328-Potri.004G032700	0.0134022	0.0261824	0.511877
Pag.A04G000328-Potri.011G041400	0.0706358	0.243612	0.289952
Pag.A05G000300-Potri.005G027000	0.0155955	0.0352361	0.4426
Pag.A05G000855-Potri.005G082901	0.023316	0.0518699	0.44951
Pag.A05G000935-Potri.005G091200	0.0260595	0.0476899	0.546437
Pag.A08G002165-Potri.008G037800	0.0161525	0.0347622	0.464656
Pag.A08G002165-Potri.010G224700	0.0853624	0.253203	0.337131
Pag.A10G002404-Potri.008G037800	0.0863531	0.254621	0.339143
Pag.A10G002404-Potri.010G224700	0.0173685	0.0478111	0.363274
Pag.A11G000215-Potri.004G006200	0.10664	0.246939	0.431846
Pag.A11G000215-Potri.011G009700	0.021319	0.0421005	0.506384
Pag.A11G000215-Potri.T037200	0.0128798	0.0323645	0.397961
Pag.A11G000500-Potri.004G032700	0.0651781	0.224063	0.290892
Pag.A11G000500-Potri.011G041400	0.0120021	0.0241107	0.497792
Pag.A11G001694-Potri.011G155100	0.0121591	0.0243485	0.499379
Pag.A13G000113-Potri.013G046700	0.0123819	0.0359295	0.344617
Pag.A13G000113-Potri.019G018700	0.0713894	0.22607	0.315785
Pag.A13G001321-Potri.005G027000	0.0698213	0.2069	0.337464
Pag.A15G000558-Potri.012G092400	0.06881	0.194927	0.353004
Pag.A15G000558-Potri.015G089000	0.0108257	0.038434	0.28167
Pag.A15G001341-Potri.015G012800	0.0236559	0.0589394	0.40136
Pag.A16G000833-Potri.016G065400	0.00994732	0.0425366	0.233854
Pag.A19G000363-Potri.013G046700	0.0743196	0.201191	0.369397
Pag.A19G000363-Potri.019G018700	0.010617	0.0283445	0.374571
Pag.B01G001456-Potri.001G137700	0.0127053	0.0402736	0.315475
Pag.B01G001456-Potri.003G096100	0.0658075	0.25542	0.257645
Pag.B01G004511-Potri.001G440900	0.0166665	0.0371286	0.448886
Pag.B02G000397-Potri.002G037300	0.0205591	0.0469956	0.437469
Pag.B03G001169-Potri.001G137700	0.0709486	0.265939	0.266785
Pag.B03G001169-Potri.003G096100	0.0159404	0.0603826	0.263991
Pag.B03G001473-Potri.003G126600	0.0122936	0.0316159	0.388842
Pag.B04G000306-Potri.004G032700	0.00672068	0.0304706	0.220563
Pag.B04G000306-Potri.011G041400	0.0633247	0.231643	0.273371
Pag.B05G000304-Potri.005G027000	0.0222769	0.0503559	0.44239
Pag.B05G000876-Potri.005G082901	0.078812	0.109683	0.71854
Pag.B05G000968-Potri.005G091200	0.020238	0.0544095	0.371958
Pag.B08G002093-Potri.008G037800	0.0197548	0.0403385	0.489725
Pag.B08G002093-Potri.010G224700	0.0940007	0.258982	0.362962
Pag.B10G002167-Potri.008G037800	0.0876371	0.259201	0.338104
Pag.B10G002167-Potri.010G224700	0.0180742	0.0453486	0.398561
Pag.B11G000160-Potri.011G155100	0.0108828	0.018678	0.582656
Pag.B13G000182-Potri.005G027000	0.0691036	0.206678	0.334355
Pag.B13G000507-Potri.013G046700	0.00818661	0.0308675	0.265218
Pag.B13G000507-Potri.019G018700	0.0699021	0.21116	0.331039
Pag.B15G000582-Potri.012G092400	0.0691483	0.197886	0.349436
Pag.B15G000582-Potri.015G089000	0.0103451	0.0356015	0.29058
Pag.B15G000674-Potri.015G080400	0.0261474	0.0563823	0.463752
Pag.B15G001362-Potri.015G012800	0.0472696	0.0927564	0.509611
Pag.B16G000851-Potri.016G065400	0.0145591	0.0367019	0.396686
Pag.B19G000478-Potri.013G046700	0.0670585	0.202198	0.331647
Pag.B19G000478-Potri.019G018700	0.00637203	0.0237407	0.268402

## Sheet: Table S4
Table S4. The Ka/Ks ratios of duplication for JMJ-C genes between P. alba × P. glandulosa and A. thaliana.
Sequence	Ka	Ks	Ka/Ks
Pag.A02G001731-AT1G78280	0.2432	1.67441	0.145246
Pag.A03G001031-AT1G63490	0.320663	1.73688	0.18462
Pag.A03G001377-AT5G46910	0.290201	1.8463	0.15718
Pag.A04G000081-AT1G11950	0.367048	4.69969	0.0781004
Pag.A04G000081-AT4G04340	0.169128	4.76208	0.0355156
Pag.A04G000081-AT4G22120	0.16202	2.28269	0.0709775
Pag.A11G000215-AT1G11950	0.356881	4.70814	0.075801
Pag.A16G000833-AT5G06550	0.188188	2.07666	0.0906209
Pag.B01G001456-AT5G46910	0.279279	1.97054	0.141727
Pag.B02G001084-AT1G78280	0.240539	1.69321	0.142061
Pag.B03G001169-AT5G46910	0.270462	2.25297	0.120046
Pag.B03G001473-AT1G63490	0.323852	1.75306	0.184735
Pag.B15G000674-AT5G63080	0.281252	1.62154	0.173448

## Sheet: Table S5
Table S5. Primer sequences for RT-qPCR and ChIP-qPCR.
Primer name	Primer Sequence (5'-3')
18S-F	CGAAGACGATCAGATACCGTCCTA
18S-R	TTTCTCATAAGGTGCTGGCGGAGT
PagARF4-F	CAGAAGAGCTGCTCGACCTA
PagARF4-R	CATGAGTGGCCCTTGGACTA
PagARF5a-F	TACAAGTACACACGGTGGCT
PagARF5a-R	TTGGCGGTTGCATTGTGTAA
PagARF6a-F	AGCAGCTTTCCTCCTCACAT
PagARF6a-R	CCTGCTCAGCTATGCTCTCT
PagARF6b-F	ATGATGGTGAACTCCAGGCA
PagARF6b-R	CAGAACTCATTGGCATCGCA
PagARF8-F	AGATCCCTTGAGGCAGCAAT
PagARF8-R	GCAGCTGCAACAGTGGATTA
PagBES1c-F	GATTGCAGGCACTCCAACAA
PagBES1c-R	GGCTTGGGAATGAGGAGGAT
PagbHLH186-F	TCACCAGCTTGTTTCTCCCT
PagbHLH186-R	GTACGGTAAGCTGAGAGCCT
PagKNAT6b-F	TGGCGGACTACTCAGACAAG
PagKNAT6b-R	CTGAAGACAGCAAGCTCTGG
PagKNAT6c-F	CGAAGGAAGCTAGGCAAACC
PagKNAT6c-R	ATCTAGTCCCGTCGATTCGG
PagRR13a-F	GCCACCTCCAGAAATATCGC
PagRR13a-R	GCTTCTTGCGGGCTGATAAA
PagSHN2b-F	CTTCTCCTTCGCTCACTTGC
PagSHN2b-R	TTTCCGAGCTCCACCTTCAT
PagSTMa-F	AGAAGCTTGTGCATCTGCTG
PagSTMa-R	AGGCCTCCATGAATTGGTCA
PagJMJ2-F	TAGCAACCTGGACACTGGAG
PagJMJ2-R	AGAAGAGAACCTGCAAGCCT
PagJMJ17-F	TTGTCCAGGCTGTAGAAGCA
PagJMJ17-R	TCCCTGGGAATGTCTTGCAT
PagJMJ19-F	CTTCGATTCCCTGGTTGCTG
PagJMJ19-R	TTTCGCCGTTTGCAGAAGAA
PagJMJ23-F	AGGCCTGAAGCCTACAGAAG
PagJMJ23-R	CAGGGCAGGTCCTATGGAAA
H3K4me3bHLH186L-F	ACCCTAACTGGTGGAGCATC
H3K4me3bHLH186L-R	CTCTGGAAGCTGATCTGGGT
H3K4me3bHLH186P-F	ACCCTAACTGGTGGAGCATC
H3K4me3bHLH186P-R	CTCTGGAAGCTGATCTGGGT
H3K4me3bHLH186X-F	GGCTCTCAGCTTACCGTACT
H3K4me3bHLH186X-R	TGCTTTGGGAGTGGAGAAGT
H3K4me3PagSTMa-L-F	TGGAGCAGGCATCACAAATG
H3K4me3PagSTMa-L-R	AACCACTTGCAGCACACAAT
H3K4me3PagSTMa-P-F	TGGAGCAGGCATCACAAATG
H3K4me3PagSTMa-P-R	AACCACTTGCAGCACACAAT
H3K4me3PagSTMa-X-F	TGGAGCAGGCATCACAAATG
H3K4me3PagSTMa-X-R	AACCACTTGCAGCACACAAT
H3K4me3ARF5aL-F	AGAGGAAAGAAGCGGGATGA
H3K4me3ARF5aL-R	TTACACAATGCAACCGCCAA
H3K4me3ARF5aP-F	TTGGCGGTTGCATTGTGTAA
H3K4me3ARF5aP-R	TACAAGTACACACGGTGGCT
H3K4me3ARF5aX-F	AGACTTCCAACCTGAGGCAA
H3K4me3ARF5aX-R	CTCAGGAGTACGGAAGGCAA
H3K9me2ARF6bL-F	TGGTTTGGGCACATTGGAAG
H3K9me2ARF6bL-R	TTCAGCAGTAGCAGCAGAGA
H3K9me2ARF6bP-F	GGTGGATCCAGTTCTGGGAA
H3K9me2ARF6bP-R	CCTCCCATTAACCCAAGGCT
H3K9me2ARF6bX-F	CCGGATGCCGAAATTCAGTT
H3K9me2ARF6bX-R	GCCGTTTGCGGAAGAAGTAT
H3K9me2PagARF8-L-F	ACCTTCAAGTGTTTGTGTGGA
H3K9me2PagARF8-L-R	GATGTGCTTCAACTGGAGGT
H3K9me2PagARF8-P-F	ACCTTCAAGTGTTTGTGTGGA
H3K9me2PagARF8-P-R	GATGTGCTTCAACTGGAGGT
H3K9me2PagARF8-X-F	ACCTTCAAGTGTTTGTGTGGA
H3K9me2PagARF8-X-R	GATGTGCTTCAACTGGAGGT
H3K9me2PagBES1c-L-F	GGTGGATTGTGGGTTACTTGT
H3K9me2PagBES1c-L-R	ACGCAGACAGATTAAGCAGA
H3K9me2PagBES1c-P-F	GGTGGATTGTGGGTTACTTGT
H3K9me2PagBES1c-P-R	ACGCAGACAGATTAAGCAGA
H3K9me2PagBES1c-X-F	GGTGGATTGTGGGTTACTTGT
H3K9me2PagBES1c-X-R	ACGCAGACAGATTAAGCAGA
H3K9me2PagAPL-L-F	CCATCATGCCTCCGTTTCTG
H3K9me2PagAPL-L-R	AGAGAGACTGAATTAGATTACATACCA
H3K9me2PagAPL-P-F	CCATCATGCCTCCGTTTCTG
H3K9me2PagAPL-P-R	AGAGAGACTGAATTAGATTACATACCA
H3K9me2PagAPL-X-F	CCATCATGCCTCCGTTTCTG
H3K9me2PagAPL-X-R	AGAGAGACTGAATTAGATTACATACCA
H3K9me2PagKNAT6b-L-F	ACAACTCTTGAGACGAGGCA
H3K9me2PagKNAT6b-L-R	CACGGTTTGTTGTGGTGTCT
H3K9me2PagKNAT6b-P-F	ACAACTCTTGAGACGAGGCA
H3K9me2PagKNAT6b-P-R	CACGGTTTGTTGTGGTGTCT
H3K9me2PagKNAT6b-X-F	ACAACTCTTGAGACGAGGCA
H3K9me2PagKNAT6b-X-R	CACGGTTTGTTGTGGTGTCT
H3K9me2PagKNAT6c-L-F	GTGCTCACGAAACAAGCTCT
H3K9me2PagKNAT6c-L-R	TAGCCTAGGGAGAAGCAGGA
H3K9me2PagKNAT6c-P-F	GTGCTCACGAAACAAGCTCT
H3K9me2PagKNAT6c-P-R	TAGCCTAGGGAGAAGCAGGA
H3K9me2PagKNAT6c-X-F	GTGCTCACGAAACAAGCTCT
H3K9me2PagKNAT6c-X-R	TAGCCTAGGGAGAAGCAGGA
H3K9me2PagSHN2b-L-F	TCAACCAACGAAAGGGTTGC
H3K9me2PagSHN2b-L-R	CTCGCAGCATCTTTGAGCTT
H3K9me2PagSHN2b-P-F	TCAACCAACGAAAGGGTTGC
H3K9me2PagSHN2b-P-R	CTCGCAGCATCTTTGAGCTT
H3K9me2PagSHN2b-X-F	TCAACCAACGAAAGGGTTGC
H3K9me2PagSHN2b-X-R	CTCGCAGCATCTTTGAGCTT
